# Supplementary material for: Vitamin C Modulates the PI3K/AKT Pathway via Glutamate and Nitric Oxide in Developing Avian Retina Cells in Culture
Source: Brain Sci. 2025 Apr 2;15(4):369. doi: 10.3390/brainsci15040369 (PMC12025763; doi:10.3390/brainsci15040369)
Supplement: Supplementary file 1 [file brainsci-15-00369-s001.zip]

Archive with 1 entries (1 files):
- brainsci-3534687-supplementary.pdf
